# Supplementary material for: Comparative genomics of white and opaque cell states supports an epigenetic mechanism of phenotypic switching in Candida albicans
Source: G3 (Bethesda). 2021 Jan 22;11(2):jkab001. doi: 10.1093/g3journal/jkab001 (PMC8366294; doi:10.1093/g3journal/jkab001)
Supplement: jkab001_Supplementary_Data [file jkab001_Supplementary_Data.zip]

Archive with 1 entries (1 files):
- G3 Supplemental Table 1.xlsx
