# Supplementary material for: Comparative genomics of white and opaque cell states supports an epigenetic mechanism of phenotypic switching in Candida albicans
Source: G3 (Bethesda). 2021 Jan 22;11(2):jkab001. doi: 10.1093/g3journal/jkab001 (PMC8366294; doi:10.1093/g3journal/jkab001)
Supplement: jkab001_Supplementary_Data [file jkab001_Supplementary_Data.zip › G3 Supplemental Table 1.xlsx]

## Sheet: Supplemental Table 1
Supplemental Table 1. CNV regions shared between A and B lineages. Numbers indicate relative coverage levels (with increases in yellow and decreases in blue) observed in opaque cells relative to white cells (OP/WH) or observed in the A versus B lineages for genomes of the same cell type (e.g., A-1 WH versus B-1 WH). WH, white; OP, opaque.
		Scale bar	0.25	0.5	0.75	1	1.25	1.5	1.75	2
CNV comparisons across 1 kbp regions
Common 1 kbp regions identified by comparing between different cell types within the same lineage
CHR	Start	End	A-1 OP/WH	A-2 OP/WH	B-1 OP/WH	B-2 OP/WH	A-1 WH/B-1 WH	A-1 OP/B-1 OP	A-2 WH/B-2 WH	A-2 OP/B-2 OP	Type	ORF name	Feature name	Gene/Feature Annotation
chrR	2021000	2022000	0.59763	1.16911	0.710989	0.878512	0.970176	1.1542	1.04973	0.788804	intergnenic, coding	orf19.7342 (partial)	AXL1	Putative endoprotease; induced by alpha factor; transcript is upregulated in an RHE model of oral candidiasis and in clinical isolates from HIV+ patients with oral candidiasis
												orf19.7343 (partial)	PRP4	Ortholog(s) have role in snoRNA splicing, spliceosomal conformational changes to generate catalytic conformation and U4/U6 x U5 tri-snRNP complex localization
			Note opposite CNV directions.
Common 1 kbp regions identified by comparing the same cell types between different lineages
CHR	Start	End	A-1 OP/WH	A-2 OP/WH	B-1 OP/WH	B-2 OP/WH	A-1 WH/B-1 WH	A-1 OP/B-1 OP	A-2 WH/B-2 WH	A-2 OP/B-2 OP	Type	ORF name	Feature name	Gene/Feature Annotation
chr1	0	1000	0.989983	0.974893	0.96146	0.92056	0.598393	0.581153	0.559988	0.528779	intergnenic
chr2	496000	497000	0.908651	1.23348	1.03383	1.05351	1.30334	1.48289	1.35309	1.15567	intergenic, associated with large LOH event on Chr2
chr2	671000	672000	1.01228	0.865427	1.10053	0.992072	1.37175	1.49133	1.43433	1.64423	intergenic, associated with large LOH event on Chr2
chr2	774000	775000	1.0705	0.942937	1.02208	0.970393	2.2283	2.12752	2.10286	2.16409	intergenic, associated with large LOH event on Chr2
chr2	989000	990000	0.962564	0.918599	0.98378	1.0441	0.657954	0.672456	0.588615	0.669032	coding	orf19.156	FGR51	Protein lacking an ortholog in S. cerevisiae; transposon mutation affects filamentous growth; Hap43p-repressed gene
chr2	1012000	1013000	0.785639	1.00222	1.06392	1.02937	1.36314	1.84599	1.36654	1.40356	LTR		psi-2a	Solo copy of the long terminal repeat (LTR) associated with the transposon Tca9; about 470 bp long, 30 copies per genome
chr2	1459000	1460000	0.912516	1.0476	0.940415	0.885815	1.38582	1.42819	1.49145	1.26112	LTR		sampi-2a	Long terminal repeat (LTR); about 324 bp long, 9 copies per genome
chr2	1770000	1771000	0.714963	1.20973	0.945938	1.03959	1.46267	1.9352	1.45805	1.25298	intergnenic
chr3	0	1000	0.891791	0.999189	0.985317	0.892378	1.31219	1.44981	1.53052	1.36692	intergnenic
chr3	1000	2000	0.960451	1.00136	0.992422	0.962706	1.34191	1.38658	1.3774	1.32423	intergnenic
chr3	290000	291000	0.920636	0.977609	0.979089	0.872629	1.5123	1.60832	1.53328	1.36863	coding	orf19.1716	URA3	genetic marker, one allele of URA3 deleted in the B lineage
chr3	291000	292000	0.97438	0.945376	0.942754	1.02971	1.97132	1.90734	2.01107	2.19047	coding	orf19.1716	URA3
chr3	1790000	1791000	1.19016	0.94593	1.11018	0.910246	0.593469	0.553587	0.57722	0.555445	intergnenic
chr3	1791000	1792000	1.00034	0.968982	0.96906	1.00043	0.651725	0.631347	0.574341	0.592984	intergnenic
chr3	1792000	1793000	1.07771	0.983291	0.986785	0.959778	0.672086	0.615383	0.707742	0.690818	intergnenic
chr3	1793000	1794000	1.13026	0.969345	0.996786	0.912668	0.735131	0.648317	0.700046	0.659115	intergnenic
chr3	1794000	1795000	1.00759	1.03242	1.05958	0.886068	0.683072	0.718318	0.753306	0.646518	intergnenic
chr3	1795000	1796000	0.967293	1.03281	1.00711	0.946084	0.623755	0.649432	0.61402	0.562459	intergnenic, coding	orf19.6192 (partial)	C3_07980C_A	Protein of unknown function; Plc1-regulated; transcript detected in high-resolution tiling arrays
chr3	1796000	1797000	1.06128	0.955027	1.11803	0.940803	0.512568	0.539974	0.525947	0.518114	intergnenic, coding	orf19.6192 (partial)	C3_07980C_A
chr3	1797000	1798000	0.985447	0.881865	1.06046	0.829459	0.390536	0.420262	0.384465	0.361618	intergnenic
chr3	1798000	1799000	1.02314	1.03155	1.0121	0.923201	0.536658	0.53087	0.555797	0.497421	intergnenic
chr3	1799000	1799298	1.07718	1.12242	0.974936	0.95271	0.562814	0.509393	0.548498	0.465565	intergnenic
chr4	1601000	1602000	1.02915	1.00099	1.04555	0.968872	1.29718	1.31785	1.37906	1.33482	intergnenic
chr5	371000	372000	1.05325	1.09976	0.950349	0.999462	0.610078	0.550476	0.62914	0.571764	RB2-5A (MRS region)
chr5	394000	395000	1.05151	1.15181	1.05667	1.15607	0.434209	0.436339	0.479773	0.481546	coding	orf19.3201, orf19.3200	MTLA1, MTLA2	These are MTL genes. The A lineage is MTLa/- while the B lineage is MTLa/a therefore a 1:2 ratio is expected.
chr5	395000	396000	0.971481	1.107	0.938521	1.19617	0.484059	0.467636	0.486115	0.525272	coding	orf19.3200, orf19.3199	MTLA2, PIKA
chr5	396000	397000	0.997734	1.03259	0.908085	1.15808	0.50756	0.461955	0.451301	0.506147	coding	orf19.3199	PIKA
chr5	397000	398000	1.03822	1.01526	0.9283	1.02313	0.516668	0.461968	0.541727	0.545927	coding	orf19.3199	PIKA
chr5	398000	399000	1.00757	1.0358	1.04447	0.925525	0.494521	0.512631	0.504787	0.451044	coding	orf19.3199, orf19.3198	PIKA, OBPA
chr5	399000	400000	1.07731	1.0885	1.03489	1.07898	0.47124	0.452685	0.484817	0.48058	coding	orf19.3198	OBPA
chr5	400000	401000	1.04211	1.08134	0.937939	1.21143	0.512606	0.461364	0.500766	0.561013	coding	orf19.3198, orf19.3197	OBPA, PAP1
chr5	401000	402000	1.20794	1.07496	0.870804	1.00649	0.573136	0.413174	0.55562	0.520233	coding	orf19.3197	PAP1
chr5	467000	468000	1.15312	1.06773	1.01966	1.07063	0.771523	0.682225	0.722402	0.724365	intergnenic, coding	orf19.3159.4	C5_02090W_A	Ortholog of Candida albicans WO-1 : CAWG_04594
chr5	472000	473000	1.24614	1.14238	1.13499	1.14159	2.64529	2.40936	2.56267	2.56088	intergnenic
chr5	494000	495000	0.860432	1.01494	0.871271	1.01827	0.730656	0.73986	0.77923	0.781783	intergnenic
chr5	1153000	1154000	0.974697	1.032	0.985441	0.955255	4.83226	4.88553	4.1079	3.8024	coding	orf19.4026	HIS1	genetic marker, both alleles of HIS1 deleted in the B lineage
chr7	65000	66000	1.01262	1.01191	1.0376	1.05126	1.33806	1.37107	1.44002	1.49601	coding	orf19.7079	BUD3	Ortholog(s) have Rho guanyl-nucleotide exchange factor activity, role in axial cellular bud site selection, cytogamy, positive regulation of GTPase activity
chrR	1129000	1130000	0.950566	0.98298	1.08414	0.949619	0.607773	0.693179	0.657769	0.635446	coding	orf19.559	FGR14	Protein encoded in retrotransposon Zorro3 with similarity to retroviral endonuclease-reverse transcriptase proteins; transposon mutation affects filamentation
chrR	1130000	1131000	0.962351	0.955213	0.996694	0.960651	0.629593	0.652061	0.640389	0.644034	coding	orf19.559	FGR14
chrR	1131000	1132000	0.989842	0.967291	1.04055	0.952859	0.665953	0.700069	0.657794	0.647979	coding	orf19.559	FGR14
chrR	1132000	1133000	0.900626	0.938379	0.933169	0.967858	0.685376	0.710141	0.673544	0.694704	coding	orf19.562	FGR13	Protein encoded in retrotransposon Zorro3 with a potential zinc finger; lacks an ortholog in S. cerevisiae; transposon mutation affects filamentous growth
chrR	1133000	1134000	1.10672	1.049	0.952163	1.01464	0.736979	0.634059	0.692866	0.67017	coding	orf19.562	FGR13
chrR	1134000	1135000	0.983867	0.902958	0.959316	0.932153	0.733555	0.715251	0.639305	0.659976	coding	orf19.562	FGR13
chrR	1884000	1885000	0.92005	0.976683	0.960066	0.962513	1.29968	1.3562	1.31331	1.29426	intergnenic
chrR	1887000	1888000	0.658914	0.978654	0.935807	0.922042	1.24702	1.77105	1.2789	1.20492	intergnenic
chrR	1888000	1889000	0.816902	0.956878	0.913265	0.922386	1.27936	1.43028	1.25253	1.20738	intergnenic, rRNA	RDN5	CR_08760C_A	5S ribosomal RNA; component of the large (60S) ribosomal subunit; encoded in about 55 copies of the rDNA repeat on Chromosome R
							Note the same CNV directions.
CNV comparisons across chromosomal elements
Common elements identified by comparing between different cell types within the same lineage
CHR	Start	End	A-1 OP/WH	A-2 OP/WH	B-1 OP/WH	B-2 OP/WH	A-1 WH/B-1 WH	A-1 OP/B-1 OP	A-2 WH/B-2 WH	A-2 OP/B-2 OP	Type	ORF name	Feature name	Gene/Feature Annotation
chrR	1158859	1158954	1.19004	1.16423	0.707145	0.6804	0.771334	1.29807	0.711078	1.21672	tRNA	NA	tR(ACG)2	tRNA-Arg, predicted by tRNAscan-SE; ACG anticodon
chrR	1424337	1424474	1.17285	0.759177	0.609036	1.19893	0.889527	1.713	1.29127	0.81765	snoRNA	NA	CR_06630W_A	C/D box small nucleolar RNA (snoRNA)
			Note opposite CNV directions.
Common elements identified by comparing the same cell types between different lineages
CHR	Start	End	A-1 OP/WH	A-2 OP/WH	B-1 OP/WH	B-2 OP/WH	A-1 WH/B-1 WH	A-1 OP/B-1 OP	A-2 WH/B-2 WH	A-2 OP/B-2 OP	Type	ORF name	Feature name	Gene/Feature Annotation
chr2	988585	990066	0.942584	1.02392	0.951205	0.923124	0.693675	0.687389	0.622137	0.69007	gene	orf19.156	FGR51	Protein lacking an ortholog in S. cerevisiae; transposon mutation affects filamentous growth; Hap43p-repressed gene
chr3	290231	291043	0.995744	0.858313	0.938309	1.00191	1.69641	1.80025	1.9897	1.70453	gene	orf19.1716	URA3	genetic marker, one allele of URA3 deleted in the B lineage
chr3	1795809	1796210	1.06721	0.992964	1.07619	1.00475	0.698405	0.692579	0.755302	0.746443	gene	orf19.6192	C3_07980C_A	Protein of unknown function; Plc1-regulated; transcript detected in high-resolution tiling arrays
chr5	393493	394455	0.874679	1.07371	1.09636	1.0323	0.579597	0.462404	0.550731	0.572825	gene	orf19.3201	MTLA1	These are MTL genes. The A lineage is MTLa/- while the B lineage is MTLa/a therefore a 1:2 ratio is expected.
chr5	394560	395220	1.1918	1.12186	0.963763	1.08081	0.381319	0.471546	0.537257	0.557663	gene	orf19.3200	MTLA2
chr5	395335	398205	0.916283	1.09692	1.02985	1.0402	0.514804	0.458034	0.483356	0.509713	gene	orf19.3199	PIKA
chr5	398770	400071	1.0063	1.03662	1.04237	1.09106	0.47916	0.46258	0.503085	0.477986	gene	orf19.3198	OBPA
chr5	400477	402144	0.893415	1.0926	1.14437	1.08217	0.551892	0.430863	0.525625	0.530692	gene	orf19.3197	PAP1
chr5	467461	467754	1.00596	0.994141	1.16025	1.07989	0.59629	0.516996	0.534046	0.491638	gene	orf19.3159.4	C5_02090W_A	Ortholog of Candida albicans WO-1 : CAWG_04594
chr5	1153178	1154074	0.991041	0.946941	0.927306	0.902893	6.56808	7.01951	5.12299	5.37292	gene	orf19.4026	HIS1	genetic marker, both alleles of HIS1 deleted in the B lineage
chrR	1129264	1132713	1.01571	0.961791	0.962019	0.958198	0.644522	0.680492	0.651127	0.653569	gene	orf19.559	FGR14	Protein encoded in retrotransposon Zorro3 with similarity to retroviral endonuclease-reverse transcriptase proteins; transposon mutation affects filamentation
chrR	1132887	1134713	0.956847	1.00461	1.08022	1.02683	0.730019	0.646644	0.683787	0.668991	gene	orf19.562	FGR13	Protein encoded in retrotransposon Zorro3 with a potential zinc finger; lacks an ortholog in S. cerevisiae; transposon mutation affects filamentous growth
							Note the same CNV directions.
